# Supplementary material for: MetAMDB: Metabolic Atom Mapping Database
Source: Metabolites. 2022 Jan 27;12(2):122. doi: 10.3390/metabo12020122 (PMC8878866; doi:10.3390/metabo12020122)
Supplement: Supplementary file 1 [file metabolites-12-00122-s001.zip]

Archive with 6 entries (6 files):
- supplement_starke_wegner.pdf
- supplement_t1.csv
- supplement_t2.csv
- supplement_t3.csv
- supplement_t4.csv
- supplement_t7.csv
