# Supplementary material for: MetAMDB: Metabolic Atom Mapping Database
Source: Metabolites. 2022 Jan 27;12(2):122. doi: 10.3390/metabo12020122 (PMC8878866; doi:10.3390/metabo12020122)
Supplement: Supplementary file 1 [file metabolites-12-00122-s001.zip › supplement_t1.csv]

ID	Substrates		Products
R1	G6P (abcdef)	<->	F6P (abcdef)
R2	F6P (abcdef)	->	FBP (abcdef)
R3	FBP (abcdef)	<->	DHAP (cba) + GAP (def)
R4	DHAP (abc)	<->	GAP (abc)
R5	GAP (abc)	<->	PG3 (abc)
R6	PG3 (abc)	<->	PEP (abc)
R7	PEP (abc)	->	Pyr (abc)
R8	G6P (abcdef)	->	PG6 (abcdef)
R9	PG6 (abcdef)	->	Ru5P (bcdef) + CO2 (a)
R10	Ru5P (abcde)	<->	X5P (abcde)
R11	Ru5P (abcde)	<->	R5P (abcde)
R12	X5P (abcde)	<->	GAP (cde) + EC2 (ab)
R13	F6P (abcdef)	<->	E4P (cdef) + EC2 (ab)
R14	S7P (abcdefg)	<->	R5P (cdefg) + EC2 (ab)
R15	F6P (abcdef)	<->	GAP (def) + EC3 (abc)
R16	S7P (abcdefg)	<->	E4P (defg) + EC3 (abc)
R17	PG6 (abcdef)	->	KDPG (abcdef)
R18	KDPG (abcdef)	->	Pyr (abc) + GAP (def)
R19	Pyr (abc)	->	AcCoA (bc) + CO2 (a)
R20	OAA (abcd) + AcCoA (ef)	->	Cit (dcbfea)
R21	Cit (abcdef)	<->	ICit (abcdef)
R22	ICit (abcdef)	<->	AKG (abcde) + CO2 (f)
R23	AKG (abcde)	->	SucCoA (bcde) + CO2 (a)
R24	SucCoA (abcd)	<->	Suc (abcd)
R25	Suc (abcd)	<->	Fum (abcd)
R26	Fum (abcd)	<->	Mal (abcd)
R27	Mal (abcd)	<->	OAA (abcd)
R28	Mal (abcd)	->	Pyr (abc) + CO2 (d)
R29	PEP (abc) + CO2 (d)	<->	OAA (abcd)
R30	AcCoA (ab)	<->	Ac (ab)
R31	DHAP (abc)	<->	Glyc3P (abc)
R32	Glyc3P (abc)	->	Glyc (abc)
R33	Glyc (abc)	->	HPA (abc)
R34	HPA (abc)	->	PDO (abc)
R35	AKG (abcde)	->	Glu (abcde)
R36	Glu (abcde)	->	Gln (abcde)
R37	Glu (abcde)	->	Pro (abcde)
R38	Glu (abcde) + CO2 (f) + Gln (ghijk) + Asp (lmno) + AcCoA (pq)	->	Arg (abcdef) + AKG (ghijk) + Fum (lmno) + Ac (pq)
R39	OAA (abcd) + Glu (efghi)	->	Asp (abcd) + AKG (efghi)
R40	Asp (abcd)	->	Asn (abcd)
R41	Pyr (abc) + Glu (defgh)	->	Ala (abc) + AKG (defgh)
R42	PG3 (abc) + Glu (defgh)	->	Ser (abc) + AKG (defgh)
R43	Ser (abc)	<->	Gly (ab) + MEETHF (c)
R44	Gly (ab)	<->	CO2 (a) + MEETHF (b)
R45	Thr (abcd)	->	Gly (ab) + AcCoA (cd)
R46	Ser (abc) + AcCoA (de)	->	Cys (abc) + Ac (de)
R47	Asp (abcd) + Pyr (efg) + Glu (hijkl) + SucCoA (mnop)	->	LL_DAP (abcdgfe) + AKG (hijkl) + Suc (mnop)
R48	LL_DAP (abcdefg)	->	Lys (abcdef) + CO2 (g)
R49	Asp (abcd)	->	Thr (abcd)
R50	Asp (abcd) + METHF (e) + Cys (fgh) + SucCoA (ijkl)	->	Met (abcde) + Pyr (fgh) + Suc (ijkl)
R51	Pyr (abc) + Pyr (def) + Glu (ghijk)	->	Val (abcef) + CO2 (d) + AKG (ghijk)
R52	AcCoA (ab) + Pyr (cde) + Pyr (fgh) + Glu (ijklm)	->	Leu (abdghe) + CO2 (c) + CO2 (f) + AKG (ijklm)
R53	Thr (abcd) + Pyr (efg) + Glu (hijkl)	->	Ile (abfcdg) + CO2 (e) + AKG (hijkl)
R54	PEP (abc) + PEP (def) + E4P (ghij) + Glu (klmno)	->	Phe (abcefghij) + CO2 (d) + AKG (klmno)
R55	PEP (abc) + PEP (def) + E4P (ghij) + Glu (klmno)	->	Tyr (abcefghij) + CO2 (d) + AKG (klmno)
R56	Ser (abc) + R5P (defgh) + PEP (ijk) + E4P (lmno) + PEP (pqr) + Gln (stuvw)	->	Trp (abcedklmnoj) + CO2 (i) + GAP (fgh) + Pyr (pqr) + Glu (stuvw)
R57	R5P (abcde) + FTHF (f) + Gln (ghijk) + Asp (lmno)	->	His (edcbaf) + AKG (ghijk) + Fum (lmno)
R58	MEETHF (a)	->	METHF (a)
R59	MEETHF (a)	->	FTHF (a)
R60	Gluc.pre (abcdef)	->	G6P (abcdef)
R61	Gluc.ext (abcdef)	->	G6P (abcdef)
R62	Cit.ext (abcdef)	->	Cit (abcdef)
R63	Glyc.ext (abc) + Dummy.ext	<->	Glyc (abc) + Dummy
R64	PDO (abc)	->	PDO.ext (abc)
R65	Ac (ab)	->	Ac.ext (ab)
R66	CO2 (a)	->	CO2.ext (a)
R67	0.488*Ala + 0.281*Arg + 0.229*Asn + 0.229*Asp + 0.087*Cys + 0.25*Glu + 0.25*Gln + 0.582*Gly + 0.09*His + 0.276*Ile + 0.428*Leu + 0.326*Lys + 0.146*Met + 0.176*Phe + 0.21*Pro + 0.205*Ser + 0.241*Thr + 0.054*Trp + 0.131*Tyr + 0.402*Val + 0.205*G6P + 0.071*F6P + 0.754*R5P + 0.129*GAP + 0.619*PG3 + 0.051*PEP + 0.083*Pyr + 2.51*AcCoA + 0.087*AKG + 0.34*OAA + 0.443*MEETHF	->	39.68*Biomass
R68	Dummy	->	Dummy.ext
