# Supplementary material for: MetAMDB: Metabolic Atom Mapping Database
Source: Metabolites. 2022 Jan 27;12(2):122. doi: 10.3390/metabo12020122 (PMC8878866; doi:10.3390/metabo12020122)
Supplement: Supplementary file 1 [file metabolites-12-00122-s001.zip › supplement_t2.csv]

reaction	substrates	arrow	products
v1 [PGLUCISOM-RXN]	G6P [Glucose-6-phosphate]	<->	F6P [CPD-18719]
v2 [6PFRUCTPHOS-RXN]	F6P [CPD-18719]	->	FBP [FRUCTOSE-16-DIPHOSPHATE]
v3 [F16ALDOLASE-RXN]	FBP [FRUCTOSE-16-DIPHOSPHATE]	<->	DHAP [136411] + GAP [GAP]
v4 [TRIOSEPISOMERIZATION-RXN]	DHAP [136411]	<->	GAP [GAP]
v5	GAP (abc) [GAP]	<->	PG3 (acb)
v6	PG3 (abc)	<->	PEP (cba) [PHOSPHO-ENOL-PYRUVATE]
v7 [PEPDEPHOS-RXN]	PEP [PHOSPHO-ENOL-PYRUVATE]	->	Pyr [PYRUVATE]
v8	G6P (abcdef)	->	PG6 (abcdef) [CPD-2961]
v9 [RXN-9952]	PG6 [CPD-2961]	->	Ru5P [RIBULOSE-5P] + CO2 [CARBON-DIOXIDE]
v10 [RIBULP3EPIM-RXN]	Ru5P [RIBULOSE-5P]	<->	X5P [XYLULOSE-5-PHOSPHATE]
v11 [RIB5PISOM-RXN]	Ru5P [RIBULOSE-5P]	<->	R5P [C00117]
v12	X5P (abcde) [XYLULOSE-5-PHOSPHATE]	↔	EC2 (ac) + GAP (ebd) [GAP]
v13	F6P (abcdef) [CPD-18719]	↔	EC2 (bf) + E4P (edca)
v14	S7P (abcdefg) [D-SEDOHEPTULOSE-7-P]	↔	EC2 (ab) + R5P (gfedc) [C00117]
v15	F6P (abcdef) [CPD-18719]	↔	EC3 (bfe) + GAP (dac) [GAP]
v16	S7P (abcdefg) [D-SEDOHEPTULOSE-7-P]	↔	EC3 (abc) + E4P (defg)
v17	PG6 [CPD-2961] (abcdef)	->	KDPG [2-DEHYDRO-3-DEOXY-D-GLUCONATE] (dacebf)
v18 [KDPGALDOL-RXN]	KDPG [2-KETO-3-DEOXY-6-P-GLUCONATE]	->	Pyr [PYRUVATE] + GAP [GAP]
v19 [PYRUVDEH-RXN]	Pyr [PYRUVATE]	->	AcCoA [ACETYL-COA] + CO2 [CARBON-DIOXIDE]
v20 [CITSYN-RXN]	OAA [OXALACETIC_ACID] + AcCoA [ACETYL-COA]	->	Cit [CIT]
v21	Cit [CIT] (abcdef)	<->	Icit [C00311] (afcbed)
v22 [ISOCITRATE-DEHYDROGENASE-NAD+-RXN]	Icit [C00311]	<->	AKG [2-KETOGLUTARATE] + CO2 [CARBON-DIOXIDE]
v23 [2OXOGLUTARATEDEH-RXN]	AKG [2-KETOGLUTARATE]	->	SucCoA [SUC-COA] + CO2 [CARBON-DIOXIDE]
v24 [SUCCCOASYN-RXN]	SucCoA [SUC-COA]	<->	Suc [SUC]
v25 [SUCC-FUM-OXRED-RXN]	Suc [SUC]	<->	Fum [FUM]
v26 [FUMHYDR-RXN]	Fum [FUM]	<->	Mal [MAL]
v27 [MALATE-DEH-RXN]	Mal [MAL]	<->	OAA [OXALACETIC_ACID]
v28 [MALIC-NADP-RXN]	Mal [MAL]	->	Pyr [PYRUVATE] + CO2 [CARBON-DIOXIDE]
v29 [PEPCARBOX-RXN]	PEP [PHOSPHO-ENOL-PYRUVATE] + CO2 [HCO3]	<->	OAA [OXALACETIC_ACID]
v30 [ACETYL-COA-HYDROLASE-RXN]	AcCoA [ACETYL-COA]	<->	Ac [ACET]
v31 [BR22612]	DHAP [136411]	<->	Glyc3P [C00093]
v32 [RXN-14965]	Glyc3P [GLYCEROL-3P]	->	Glyc [GLYCEROL]
v33	Glyc (abc)	->	HPA (acb)
v34	HPA (abc)	->	PDO (abc)
v35	AKG (abcde) [2-KETOGLUTARATE]	->	Glu (ecabd)
v36	Glu (abcde)	->	Gln (abcde)
v37	Glu (abcde)	->	Pro (abcde)
v38	Glu (abcde) + CO2 (f) + Gln (ghijk) + Asp (lmno) + AcCoA (pq)	->	Arg (abcdef) + AKG (ijhkg) [2-KETOGLUTARATE] + Fum (mnlo) + Ac (pq)
v39	OAA (abcd) + Glu (efghi)	->	Asp (dbac) + AKG (ghfie) [2-KETOGLUTARATE]
v40	Asp (abcd)	->	Asn (abcd)
v41	Pyr (abc) + Glu (defgh)	->	Ala (cba) + AKG (fgehd) [2-KETOGLUTARATE]
v42	PG3 (abc) + Glu (defgh)	->	Ser (abc) + AKG (fgehd) [2-KETOGLUTARATE]
v43	Ser (abc)	<->	Gly (ab) + MEETHF (c)
v44	Gly (ab)	<->	CO2 (a) + MEETHF (b)
v45	Thr (abcd)	->	Gly (ab) + AcCoA (dc)
v46	Ser (abc) + AcCoA (de)	->	Cys (abc) + Ac (de)
v47	Asp (abcd) + Pyr (efg) + Glu (hijkl) + SucCoA (mnop)	->	LL_DAP (abcdefg) + AKG (jkilh) + Suc (mnop)
v48	LL_DAP (abcdefg)	->	Lys (abcdef) + CO2 (g)
v49	Asp (abcd)	->	Thr (abcd)
v50	Asp (abcd) + METHF (e) + Cys (fgh) + SucCoA (ijkl)	->	Met (abcde) + Pyr (hgf) + Suc (ijkl)
v51	Pyr (abc) + Pyr (def) + Glu (ghijk)	->	Val (cbaed) + CO2 (f) + AKG (ijhkg)
v52	AcCoA (ab) + Pyr (cde) + Pyr (fgh) + Glu (ijklm)	->	Leu (badgfc) + CO2 (e) + CO2 (h) + AKG (kljmi)
v53	Thr (abcd) + Pyr (efg) + Glu (hijkl)	->	Ile (abfcde) + CO2 (g) + AKG (jkilh)
v54	PEP (abc) + PEP (def) + E4P (ghij) + Glu (klmno)	->	Phe (cbaedghij) + CO2 (f) + AKG (mnlok)
v55	PEP (abc) + PEP (def) + E4P (ghij) + Glu (klmno)	->	Tyr (cbaedghij) + CO2 (f) + AKG (mnlok)
v56	Ser (abc) + R5P (defgh) + PEP (ijk) + E4P (lmno) + PEP (pqr) + Gln (stuvw)	->	Trp (abcghilmnoj) + CO2 (k) + GAP (fde) + Pyr (pqr) + Glu (stuvw)
v57	R5P (abcde) + FTHF (f) + Gln (ghijk) + Asp (lmno)	->	His (edcbaf) + AKG (ijhkg) + Fum (mnlo)
v58	MEETHF (a)	->	METHF (a)
v59	MEETHF (a)	->	FTHF (a)
v60	Gluc.pre (abcdef)	->	G6P (fedcba)
v61	Gluc.ext (abcdef)	->	G6P (fedcba)
v62	Cit.ext (abcdef)	->	Cit (abcdef)
v63	Glyc.ext (abc) + Dummy.ext	<->	Glyc (abc) + Dummy
v64	PDO (abc)	->	PDO.ext (abc)
v65	Ac (ab)	->	Ac.ext (ab)
v66	CO2 (a) [CARBON-DIOXIDE]	->	CO2.ext (a)
v67	0.488*Ala + 0.281*Arg + 0.229*Asn + 0.229*Asp + 0.087*Cys + 0.25*Glu + 0.25*Gln + 0.582*Gly + 0.09*His + 0.276*Ile + 0.428*Leu + 0.326*Lys + 0.146*Met + 0.176*Phe + 0.21*Pro + 0.205*Ser + 0.241*Thr + 0.054*Trp + 0.131*Tyr + 0.402*Val + 0.205*G6P + 0.071*F6P + 0.754*R5P + 0.129*GAP + 0.619*PG3 + 0.051*PEP + 0.083*Pyr + 2.51*AcCoA + 0.087*AKG + 0.34*OAA + 0.443*MEETHF	->	39.68*Biomass
v68	Dummy	->	Dummy.ext
