# Supplementary material for: MetAMDB: Metabolic Atom Mapping Database
Source: Metabolites. 2022 Jan 27;12(2):122. doi: 10.3390/metabo12020122 (PMC8878866; doi:10.3390/metabo12020122)
Supplement: Supplementary file 1 [file metabolites-12-00122-s001.zip › supplement_t3.csv]

v1	G6P (abcdef)	<->	F6P (afbcde)
v2	F6P (abcdef)	->	FBP (abcdef)
v3	FBP (abcdef)	<->	DHAP (ebf) + GAP (dac)
v4	DHAP (abc)	<->	GAP (abc)
v5	GAP (abc)	<->	PG3 (acb)
v6	PG3 (abc)	<->	PEP (cba)
v7	PEP (abc)	->	Pyr (abc)
v8	G6P (abcdef)	->	PG6 (abcdef)
v9	PG6 (abcdef)	->	Ru5P (eadbc) + CO2 (f)
v10	Ru5P (abcde)	<->	X5P (abcde)
v11	Ru5P (abcde)	<->	R5P (bdeca)
v12	X5P (abcde)	<->	EC2 (ac) + GAP (ebd)
v13	F6P (abcdef)	<->	EC2 (bf) + E4P (edca)
v14	S7P (abcdefg)	<->	EC2 (ab) + R5P (gfedc)
v15	F6P (abcdef)	<->	EC3 (bfe) + GAP (dac)
v16	S7P (abcdefg)	<->	EC3 (abc) + E4P (defg)
v17	PG6 (abcdef)	->	KDPG (dacebf)
v18	KDPG (abcdef)	->	Pyr (adf) + GAP (cbe)
v19	Pyr (abc)	->	AcCoA (ab) + CO2 (c)
v20	OAA (abcd) + AcCoA (ef)	->	Cit (eafcdb)
v21	Cit (abcdef)	<->	Icit (afcbed)
v22	Icit (abcdef)	<->	AKG (badcf) + CO2 (e)
v23	AKG (abcde)	->	SucCoA (badc) + CO2 (e)
v24	SucCoA (abcd)	<->	Suc (abcd)
v25	Suc (abcd)	<->	Fum (abcd)
v26	Fum (abcd)	<->	Mal (abcd)
v27	Mal (abcd)	<->	OAA (abcd)
v28	Mal (abcd)	->	Pyr (abd) + CO2 (c)
v29	PEP (abc) + CO2 (d)	<->	OAA (abdc)
v30	AcCoA (ab)	<->	Ac (ab)
v31	DHAP (abc)	<->	Glyc3P (abc)
v32	Glyc3P (abc)	->	Glyc (abc)
v33	Glyc (abc)	->	HPA (acb)
v34	HPA (abc)	->	PDO (abc)
v35	AKG (abcde)	->	Glu (ecabd)
v36	Glu (abcde)	->	Gln (abcde)
v37	Glu (abcde)	->	Pro (abcde)
v38	Glu (abcde) + CO2 (f) + Gln (ghijk) + Asp (lmno) + AcCoA (pq)	->	Arg (abcdef) + AKG (ijhkg) + Fum (mnlo) + Ac (pq)
v39	OAA (abcd) + Glu (efghi)	->	Asp (dbac) + AKG (ghfie)
v40	Asp (abcd)	->	Asn (abcd)
v41	Pyr (abc) + Glu (defgh)	->	Ala (cba) + AKG (fgehd)
v42	PG3 (abc) + Glu (defgh)	->	Ser (abc) + AKG (fgehd)
v43	Ser (abc)	<->	Gly (ab) + MEETHF (c)
v44	Gly (ab)	<->	CO2 (a) + MEETHF (b)
v45	Thr (abcd)	->	Gly (ab) + AcCoA (dc)
v46	Ser (abc) + AcCoA (de)	->	Cys (abc) + Ac (de)
v47	Asp (abcd) + Pyr (efg) + Glu (hijkl) + SucCoA (mnop)	->	LL_DAP (abcdefg) + AKG (jkilh) + Suc (mnop)
v48	LL_DAP (abcdefg)	->	Lys (abcdef) + CO2 (g)
v49	Asp (abcd)	->	Thr (abcd)
v50	Asp (abcd) + METHF (e) + Cys (fgh) + SucCoA (ijkl)	->	Met (abcde) + Pyr (hgf) + Suc (ijkl)
v51	Pyr (abc) + Pyr (def) + Glu (ghijk)	->	Val (cbaed) + CO2 (f) + AKG (ijhkg)
v52	AcCoA (ab) + Pyr (cde) + Pyr (fgh) + Glu (ijklm)	->	Leu (badgfc) + CO2 (e) + CO2 (h) + AKG (kljmi)
v53	Thr (abcd) + Pyr (efg) + Glu (hijkl)	->	Ile (abfcde) + CO2 (g) + AKG (jkilh)
v54	PEP (abc) + PEP (def) + E4P (ghij) + Glu (klmno)	->	Phe (cbaedghij) + CO2 (f) + AKG (mnlok)
v55	PEP (abc) + PEP (def) + E4P (ghij) + Glu (klmno)	->	Tyr (cbaedghij) + CO2 (f) + AKG (mnlok)
v56	Ser (abc) + R5P (defgh) + PEP (ijk) + E4P (lmno) + PEP (pqr) + Gln (stuvw)	->	Trp (abcghilmnoj) + CO2 (k) + GAP (fde) + Pyr (pqr) + Glu (stuvw)
v57	R5P (abcde) + FTHF (f) + Gln (ghijk) + Asp (lmno)	->	His (edcbaf) + AKG (ijhkg) + Fum (mnlo)
v58	MEETHF (a)	->	METHF (a)
v59	MEETHF (a)	->	FTHF (a)
v60	Gluc.pre (abcdef)	->	G6P (fedcba)
v61	Gluc.ext (abcdef)	->	G6P (fedcba)
v62	Cit.ext (abcdef)	->	Cit (abcdef)
v63	Glyc.ext (abc) + Dummy.ext	<->	Glyc (abc) + Dummy
v64	PDO (abc)	->	PDO.ext (abc)
v65	Ac (ab)	->	Ac.ext (ab)
v66	CO2 (a)	->	CO2.ext (a)
v67	0.488*Ala + 0.281*Arg + 0.229*Asn + 0.229*Asp + 0.087*Cys + 0.25*Glu + 0.25*Gln + 0.582*Gly + 0.09*His + 0.276*Ile + 0.428*Leu + 0.326*Lys + 0.146*Met + 0.176*Phe + 0.21*Pro + 0.205*Ser + 0.241*Thr + 0.054*Trp + 0.131*Tyr + 0.402*Val + 0.205*G6P + 0.071*F6P + 0.754*R5P + 0.129*GAP + 0.619*PG3 + 0.051*PEP + 0.083*Pyr + 2.51*AcCoA + 0.087*AKG + 0.34*OAA + 0.443*MEETHF	->	39.68*Biomass
v68	Dummy	->	Dummy.ext
