# Supplementary material for: MetAMDB: Metabolic Atom Mapping Database
Source: Metabolites. 2022 Jan 27;12(2):122. doi: 10.3390/metabo12020122 (PMC8878866; doi:10.3390/metabo12020122)
Supplement: Supplementary file 1 [file metabolites-12-00122-s001.zip › supplement_t4.csv]

				Cor.	Model		Incor.	Model
Reaction			Flux	95.00%	Conf.	Flux	95.00%	Conf.
G6P ↔ F6P	R1	net	63.91	52.42	72.28	77.1	NaN	86.21
		exch	0	0	99.54	291.1	242.16	338.2
F6P → FBP	R2	net	86.24	79.23	92.91	76.4	NaN	86.12
FBP ↔ DHAP + GAP	R3	net	86.24	79.23	92.91	76.4	NaN	86.12
		exch	595.57	0	Inf	271	0	4.20E+06
DHAP ↔ GAP	R4	net	-41.07	-48.47	-33.94	-42	-52.04	-31.6
		exch	246.39	189.76	349.02	31.9	28.17	35.88
GAP ↔ PG3	R5	net	56.28	49.92	64.4	57.7	52	64.56
		exch	8.03E+05	165.61	Inf	4.14E+05	0	Inf
PG3 ↔ PEP	R6	net	54.72	49.11	60.24	56.4	50.56	63.19
		exch	5571.9	153.76	Inf	5.23E+05	0	Inf
PEP → Pyr	R7		48.58	43.22	56.55	53.5	48.05	60.2
G6P → PG6	R8		34.69	28.87	45.02	23.7	21.09	26.52
PG6 → Ru5P + CO2	R9		34.55	28.65	45.54	0	0	1.52
Ru5P ↔ X5P	R10	net	22.39	18.45	30.7	-0.6	-0.64	0.55
		exch	108.87	0	Inf	4.73E+06	9.35E+04	NaN
Ru5P ↔ R5P	R11	net	12.16	10.25	16.5	0.6	0	1.04
		exch	0	0	Inf	4.73E+06	6.04E+04	NaN
X5P ↔ EC2 + GAP	R12	net	22.39	18.45	30.7	-0.6	-0.64	0.55
		exch	3125.7	47.2	Inf	4.73E+06	6.17E+04	NaN
F6P ↔ EC2 + E4P	R13	net	-11.03	-15.19	-9.12	0.4	-0.21	0.48
		exch	5.8	0	13.28	61.3	49.75	76.1
S7P ↔ EC2 + R5P	R14	net	-11.36	-15.72	-9.35	0.1	-0.35	0.16
		exch	127.32	0	Inf	2.95E+06	1.75E+04	Inf
F6P ↔ EC3 + GAP	R15	net	-11.36	-15.72	-9.35	0.1	-0.35	0.16
		exch	0	0	Inf	2.21E+06	7316.1	Inf
S7P ↔ EC3 + E4P	R16	net	11.36	9.35	15.72	-0.1	-0.16	0.35
		exch	0	0	Inf	2.95E+06	1.71E+04	2.95E+06
PG6 → KDPG	R17		0.14	0	0.88	23.7	NaN	26.71
KDPG → Pyr + GAP	R18		0.14	0	0.88	23.7	NaN	26.71
Pyr → AcCoA + CO2	R19		49.52	44.22	57.68	75.2	NaN	84.43
OAA + AcCoA → Cit	R20		46.58	41.12	51.84	72.7	65.44	81.61
Cit ↔ Icit	R21	net	46.85	41.45	54.49	72.9	65.32	NaN
		exch	94.63	45.78	238.21	1.29E+04	172.23	NaN
Icit ↔ AKG + CO2	R22	net	46.85	41.45	54.49	72.9	65.32	NaN
		exch	1.85E+04	47.91	Inf	9137.6	184.37	Inf
AKG → SucCoA + CO2	R23		45.89	40.52	53.87	72.1	65.35	81.24
SucCoA ↔ Suc	R24	net	45.46	40.02	53.42	71.7	64.77	80.53
		exch	451.66	0	Inf	85.7	0	Inf
Suc ↔ Fum	R25	net	45.89	40.52	53.87	72.1	65.35	81.24
		exch	146.97	53.13	7453.4	4.34E+05	6.83	4.34E+05
Fum ↔ Mal	R26	net	46.22	40.8	54.14	72.3	64.64	81.63
		exch	5.07E+05	196.33	Inf	8.67E+05	610.91	Inf
Mal ↔ OAA	R27	net	43.07	37.66	48.28	72.3	64.68	81.57
		exch	198.16	134.64	2.81E+04	9.31E+05	477.61	Inf
Mal → Pyr + CO2	R28		3.15	1.85	4.02	0	0	0.33
PEP + CO2 ↔ OAA	R29	net	5.44	4.06	6.43	2.2	1.72	2.57
		exch	7.14	5.31	9.06	0	0	0.75
AcCOA ↔ Ac	R30	net	-0.15	-0.21	-0.05	-0.1	-0.16	0.01
		exch	0	0	Inf	3.65E+05	0	3.65E+05
DHAP ↔ Glyc3P	R31	net	127.32	114.03	140.16	118.5	100.25	137.6
		exch	3.00E+05	0	Inf	4.3	0	Inf
Glyc3P → Glyc	R32		127.32	114.03	140.16	118.5	100.25	137.6
Glyc → HPA	R33		129.3	116.61	141.99	120.5	NaN	139.48
HPA → PDO	R34		129.3	116.61	141.99	120.5	NaN	139.48
AKG → Glu	R35		5.84	4.95	6.49	5.2	NaN	5.96
Glu → Gln	R36		0.6	0.51	0.67	0.5	0.43	0.6
Glu → Pro	R37		0.19	0.16	0.21	0.2	0.13	0.19
Glu + CO2 + Gln + Asp + AcCoA → Arg + AKG + Fum + Ac	R38		0.25	0.21	0.28	0.2	0.18	0.25
OAA + Glu → Asp + AKG	R39		1.63	1.38	1.81	1.6	NaN	1.76
Asp → Asn	R40		0.2	0.17	0.23	0.2	0.14	0.2
Pyr + Glu → Ala + AKG	R41		0.44	0.37	0.48	0.4	0.31	0.44
PG3 + Glu → Ser + AKG	R42		1	0.84	1.12	0.8	0.63	0.94
Ser ↔ Gly + MEETHF	R43	net	0.56	0.47	0.63	0.4	NaN	0.49
		exch	0.84	0.73	0.97	1.7	1.29	1.97
Gly ↔ CO2 + MEETHF	R44	net	0.04	0.04	0.07	0.1	0.07	0.15
		exch	0.17	0.13	0.2	0	0	0.07
Thr → Gly + AcCoA	R45		0	0	0.06	0.2	NaN	0.21
Ser + AcCoA → Cys + Ac	R46		0.21	0.18	0.23	0.2	0.15	0.21
Asp + Pyr + Glu + SucCoA → LL_DAP + AKG + Suc	R47		0.29	0.25	0.32	0.3	0.21	0.29
LL_DAP → Lys + CO2	R48		0.29	0.25	0.32	0.3	0.21	0.29
Asp → Thr	R49		0.46	0.39	0.54	0.6	0.42	0.66
Asp + METHF + Cys + SucCoA → Met + Pyr + Suc	R50		0.13	0.11	0.14	0.1	0.09	0.13
Pyr + Pyr + Glu → Val + CO2 + AKG	R51		0.36	0.3	0.4	0.3	0.25	0.36
AcCoA + Pyr + Pyr + Glu → Leu + CO2 + CO2 + AKG	R52		0.38	0.32	0.42	0.3	0.27	0.38
Thr + Pyr + Glu → Ile + CO2 + AKG	R53		0.25	0.21	0.27	0.2	0.17	0.25
PEP + PEP + E4P + Glu → Phe + CO2 + AKG	R54		0.16	0.13	0.17	0.1	0.11	0.16
PEP + PEP + E4P + Glu → Tyr + CO2 + AKG	R55		0.12	0.1	0.13	0.1	0.08	0.12
Ser + R5P + PEP + E4P + PEP + Gln → Trp + CO2 + GAP + Pyr + Glu	R56		0.05	0.04	0.05	0	0.03	0.05
R5P + FTHF + Gln + Asp → His + AKG + Fum	R57		0.08	0.07	0.09	0.1	0.06	0.08
MEETHF → METHF	R58		0.13	0.11	0.14	0.1	0.09	0.13
MEETHF → FTHF	R59		0.08	0.07	0.09	0.1	0.06	0.08
Gluc.pre → G6P	R60		6.44	5.39	7.37	0	0	0.04
Gluc.ext → G6P	R61		92.35	86.05	98.54	101	91.3	110.98
Cit.ext → Cit	R62		0.27	0.24	0.3	0.2	NaN	0.23
Glyc.ext ↔ Glyc	R63	net	1.98	1.76	2.2	1.99	1.65	2.27
		exch	45.83	0	Inf	1500	0	Inf
PDO → PDO.ext	R64		129.3	116.61	141.99	120.5	NaN	139.48
Ac → Ac.ext	R65		0.31	0.28	0.35	0.3	0.26	0.36
CO2 → CO2.ext	R66		176.29	158.33	205.05	219.6	197.85	NaN
Biomass formation	R67		0.89	0.76	0.99	0.8	0.63	0.89
Dummy → Dummy.ext	R68		1.98	1.76	2.22	2	1.65	2.27
